# Supplementary material for: The Identification of DepB: An Enzyme Responsible for the Final Detoxification Step in the Deoxynivalenol Epimerization Pathway in Devosia mutans 17-2-E-8
Source: Front Microbiol. 2018 Jul 17;9:1573. doi: 10.3389/fmicb.2018.01573 (PMC6056672; doi:10.3389/fmicb.2018.01573)
Supplement: TABLE S1 — Protein sequencing results. [file Table_1.XLSX]

## Sheet: Sheet1
Protein Group	Protein ID	Accession	-10lgP	Coverage (%)	#Peptides	#Unique	PTM	Avg. Mass	Description
2	49	fig|6666666.163324.CDS.2431	307.82	51	32	32	N	49922	Ferric siderophore transport system, periplasmic binding protein TonB [Devosia mutans | 6666666.163324]
1	16	fig|6666666.163324.CDS.3283	305.04	56	29	29	Y	33937	Copper metallochaperone, bacterial analog of Cox17 protein [Devosia mutans | 6666666.163324]
6	26	fig|6666666.163324.CDS.3314	292.79	75	26	26	Y	49569	Carboxyl-terminal protease (EC 3.4.21.102) [Devosia mutans | 6666666.163324]
3	1163	fig|6666666.163324.CDS.3142	292.18	62	42	42	N	95447	ClpB protein [Devosia mutans | 6666666.163324]
4	1365	fig|6666666.163324.CDS.3556	274.13	41	43	42	N	160753	NAD-specific glutamate dehydrogenase (EC 1.4.1.2), large form [Devosia mutans | 6666666.163324]
5	10	fig|6666666.163324.CDS.3425	259.47	75	32	30	Y	45020	Argininosuccinate synthase (EC 6.3.4.5) [Devosia mutans | 6666666.163324]
8	50	fig|6666666.163324.CDS.3693	253.67	40	24	23	Y	68064	Chaperone protein DnaK [Devosia mutans | 6666666.163324]
12	2475	fig|6666666.163324.CDS.4008	241.07	56	20	20	N	62598	SSU ribosomal protein S1p [Devosia mutans | 6666666.163324]
7	1078	fig|6666666.163324.CDS.1391	239.65	43	20	20	Y	48143	Citrate synthase (si) (EC 2.3.3.1) [Devosia mutans | 6666666.163324]
11	12	fig|6666666.163324.CDS.1988	239.21	57	19	19	N	43016	Translation elongation factor Tu [Devosia mutans | 6666666.163324]
10	1489	fig|6666666.163324.CDS.466	237.39	46	26	26	Y	74373	Glycyl-tRNA synthetase beta chain (EC 6.1.1.14) [Devosia mutans | 6666666.163324]
9	286	fig|6666666.163324.CDS.3698	229.81	81	16	16	Y	21651	Heat shock protein GrpE [Devosia mutans | 6666666.163324]
15	3797	fig|6666666.163324.CDS.3294	224.81	51	15	15	N	49828	Signal recognition particle receptor protein FtsY (=alpha subunit) (TC 3.A.5.1.1) [Devosia mutans | 6666666.163324]
18	2	fig|6666666.163324.CDS.2728	203.64	45	14	14	N	64134	Quino(hemo)protein alcohol dehydrogenase, PQQ-dependent (EC 1.1.99.8) [Devosia mutans | 6666666.163324]
19	65	fig|6666666.163324.CDS.1272	201.54	31	9	9	N	47054	Flagellar motor rotation protein MotB [Devosia mutans | 6666666.163324]
14	37	fig|6666666.163324.CDS.3160	199.47	44	15	14	N	36508	Foldase protein PrsA precursor (EC 5.2.1.8) [Devosia mutans | 6666666.163324]
16	1	fig|6666666.163324.CDS.378	196.65	28	12	12	Y	64828	hypothetical protein [Devosia mutans | 6666666.163324]
13	858	fig|6666666.163324.CDS.3964	193.68	50	18	17	N	51445	Pyruvate kinase (EC 2.7.1.40) [Devosia mutans | 6666666.163324]
17	3341	fig|6666666.163324.CDS.2077	190.9	41	16	16	N	48755	Adenylosuccinate lyase (EC 4.3.2.2) [Devosia mutans | 6666666.163324]
25	3801	fig|6666666.163324.CDS.3948	186.67	18	11	11	N	84349	Aldehyde dehydrogenase (EC 1.2.1.3) [Devosia mutans | 6666666.163324]
28	3800	fig|6666666.163324.CDS.4631	182.74	68	9	9	N	27671	Peptidase B (EC 3.4.11.23) [Devosia mutans | 6666666.163324]
23	30	fig|6666666.163324.CDS.3734	179.15	56	14	14	N	47676	Omega-amino acid--pyruvate aminotransferase (EC 2.6.1.18) [Devosia mutans | 6666666.163324]
30	1973	fig|6666666.163324.CDS.2941	178.42	36	11	11	N	36494	Tol-Pal system TPR repeat containing exported protein YbgF [Devosia mutans | 6666666.163324]
20	195	fig|6666666.163324.CDS.922	174.97	41	12	12	N	37509	homoprotocatechuate 2,3-dioxygenase [Devosia mutans | 6666666.163324]
24	3798	fig|6666666.163324.CDS.2343	170.5	42	11	11	N	38519	Alanine dehydrogenase (EC 1.4.1.1) [Devosia mutans | 6666666.163324]
27	29	fig|6666666.163324.CDS.908	170.07	70	8	8	N	20127	Non-specific DNA-binding protein Dps / Iron-binding ferritin-like antioxidant protein / Ferroxidase (EC 1.16.3.1) [Devosia mutans | 6666666.163324]
26	739	fig|6666666.163324.CDS.159	169.28	39	12	12	Y	57372	Heat shock protein 60 family chaperone GroEL [Devosia mutans | 6666666.163324]
31	555	fig|6666666.163324.CDS.832	169.05	47	8	8	N	29058	Pyrroloquinoline-quinone synthase (EC 1.3.3.11) [Devosia mutans | 6666666.163324]
35	3799	fig|6666666.163324.CDS.286	165.5	59	10	10	Y	31558	UDP-glucose 4-epimerase (EC 5.1.3.2) [Devosia mutans | 6666666.163324]
21	68	fig|6666666.163324.CDS.738	159.01	28	9	9	N	51956	HtrA protease/chaperone protein [Devosia mutans | 6666666.163324]
29	251	fig|6666666.163324.CDS.929	158.02	21	9	9	N	57140	4-hydroxyphenylacetate 3-monooxygenase (EC 1.14.13.3) [Devosia mutans | 6666666.163324]
37	2893	fig|6666666.163324.CDS.3750	157.83	32	7	7	N	37608	Phosphate starvation-inducible protein PhoH, predicted ATPase [Devosia mutans | 6666666.163324]
22	1531	fig|6666666.163324.CDS.1409	156.09	26	5	5	Y	27882	hypothetical protein [Devosia mutans | 6666666.163324]
33	57	fig|6666666.163324.CDS.1998	153.71	79	7	6	N	12640	LSU ribosomal protein L7/L12 (P1/P2) [Devosia mutans | 6666666.163324]
32	1243	fig|6666666.163324.CDS.2043	153.66	15	8	8	N	74278	Threonyl-tRNA synthetase (EC 6.1.1.3) [Devosia mutans | 6666666.163324]
34	2159	fig|6666666.163324.CDS.397	151.74	27	8	7	N	42582	GLUCOSE-FRUCTOSE OXIDOREDUCTASE (EC 1.1.99.28) [Devosia mutans | 6666666.163324]
39	1396	fig|6666666.163324.CDS.410	146.86	17	6	6	N	50858	Aldehyde dehydrogenase (EC 1.2.1.3) [Devosia mutans | 6666666.163324]
43	33	fig|6666666.163324.CDS.1888	133.37	23	7	7	N	54365	Aspartyl-tRNA(Asn) amidotransferase subunit B (EC 6.3.5.6) @ Glutamyl-tRNA(Gln) amidotransferase subunit B (EC 6.3.5.7) [Devosia mutans | 6666666.163324]
38	1403	fig|6666666.163324.CDS.2425	131.58	19	8	8	N	51240	Aldehyde dehydrogenase B (EC 1.2.1.22) [Devosia mutans | 6666666.163324]
42	11	fig|6666666.163324.CDS.1640	127.13	24	6	6	N	51063	Cell division trigger factor (EC 5.2.1.8) [Devosia mutans | 6666666.163324]
40	2413	fig|6666666.163324.CDS.2594	125.03	19	7	7	N	53454	Uricase (urate oxidase) (EC 1.7.3.3) / 2-oxo-4-hydroxy-4-carboxy-5-ureidoimidazoline (OHCU) decarboxylase (EC 4.1.1.n1) [Devosia mutans | 6666666.163324]
41	279	fig|6666666.163324.CDS.3681	124.08	44	7	7	N	24110	Orotidine 5'-phosphate decarboxylase (EC 4.1.1.23) [Devosia mutans | 6666666.163324]
36	3802	fig|6666666.163324.CDS.4064	121.06	44	8	8	N	38026	Putative ion-channel protein [Devosia mutans | 6666666.163324]
48	102	fig|6666666.163324.CDS.126	118.93	12	5	4	N	41639	Amidohydrolase family protein [Devosia mutans | 6666666.163324]
69	1532	fig|6666666.163324.CDS.3203	113.12	19	3	3	N	17089	hypothetical protein [Devosia mutans | 6666666.163324]
65	3813	fig|6666666.163324.CDS.918	106.05	13	2	2	N	29040	2-oxo-hepta-3-ene-1,7-dioic acid hydratase (EC 4.2.-.-) [Devosia mutans | 6666666.163324]
44	14	fig|6666666.163324.CDS.4170	103.48	20	4	4	N	31790	hypothetical protein [Devosia mutans | 6666666.163324]
46	2025	fig|6666666.163324.CDS.3770	102.52	15	4	4	N	36689	Voltage-gated potassium channel beta subunit [Devosia mutans | 6666666.163324]
45	2937	fig|6666666.163324.CDS.3465	98.47	17	5	5	N	51021	ATP synthase beta chain (EC 3.6.3.14) [Devosia mutans | 6666666.163324]
52	4	fig|6666666.163324.CDS.1483	93.6	9	3	3	N	63100	Quino(hemo)protein alcohol dehydrogenase, PQQ-dependent (EC 1.1.99.8) [Devosia mutans | 6666666.163324]
53	486	fig|6666666.163324.CDS.4221	89.64	4	3	3	N	147758	CobN component of cobalt chelatase involved in B12 biosynthesis [Devosia mutans | 6666666.163324]
49	3803	fig|6666666.163324.CDS.25	87.63	23	6	6	Y	37655	putative oxidoreductase [Devosia mutans | 6666666.163324]
93	141	fig|6666666.163324.CDS.3669	78.68	16	2	2	N	21637	Imidazoleglycerol-phosphate dehydratase (EC 4.2.1.19) [Devosia mutans | 6666666.163324]
47	3804	fig|6666666.163324.CDS.1999	76.7	26	4	4	N	17768	LSU ribosomal protein L10p (P0) [Devosia mutans | 6666666.163324]
68	3811	fig|6666666.163324.CDS.2368	76.69	4	2	2	N	47557	Glucose-1-phosphate adenylyltransferase (EC 2.7.7.27) [Devosia mutans | 6666666.163324]
63	3818	fig|6666666.163324.CDS.1806	73.52	5	1	1	N	42071	FIG00795142: hypothetical protein [Devosia mutans | 6666666.163324]
64	3810	fig|6666666.163324.CDS.1152	72.91	8	2	2	N	32187	Protein YicC [Devosia mutans | 6666666.163324]
57	3805	fig|6666666.163324.CDS.1742	71.4	10	3	3	N	43965	hypothetical protein [Devosia mutans | 6666666.163324]
50	3094	fig|6666666.163324.CDS.4540	68.37	12	4	4	N	83664	FIG00883040: hypothetical protein [Devosia mutans | 6666666.163324]
58	3806	fig|6666666.163324.CDS.4400	67.34	12	3	3	N	41505	Peptidase M20D, amidohydrolase [Devosia mutans | 6666666.163324]
70	3817	fig|6666666.163324.CDS.1651	66.12	14	2	2	N	17824	Single-stranded DNA-binding protein [Devosia mutans | 6666666.163324]
51	3807	fig|6666666.163324.CDS.4181	65.95	20	3	3	N	39106	Oxidoreductase [Devosia mutans | 6666666.163324]
72	9	fig|6666666.163324.CDS.2692	64.62	4	1	1	N	46973	hypothetical protein [Devosia mutans | 6666666.163324]
56	21	fig|6666666.163324.CDS.1895	62.38	9	2	2	N	53033	Aspartyl-tRNA(Asn) amidotransferase subunit A (EC 6.3.5.6) @ Glutamyl-tRNA(Gln) amidotransferase subunit A (EC 6.3.5.7) [Devosia mutans | 6666666.163324]
54	3808	fig|6666666.163324.CDS.2330	59.76	7	3	3	N	56746	Catalase (EC 1.11.1.6) [Devosia mutans | 6666666.163324]
98	2950	fig|6666666.163324.CDS.3536	59.61	19	2	1	N	16780	hypothetical protein [Devosia mutans | 6666666.163324]
99	3821	fig|6666666.163324.CDS.462	59.07	6	1	1	N	34711	Glycyl-tRNA synthetase alpha chain (EC 6.1.1.14) [Devosia mutans | 6666666.163324]
94	38	fig|6666666.163324.CDS.2917	57.55	6	1	1	N	39973	S-(hydroxymethyl)glutathione dehydrogenase (EC 1.1.1.284) [Devosia mutans | 6666666.163324]
55	2117	fig|6666666.163324.CDS.3439	54.66	14	3	3	N	49936	Fumarate hydratase class II (EC 4.2.1.2) [Devosia mutans | 6666666.163324]
91	3816	fig|6666666.163324.CDS.1904	54.61	6	2	2	N	46085	Dihydroorotase (EC 3.5.2.3) [Devosia mutans | 6666666.163324]
73	22	fig|6666666.163324.CDS.2322	49.39	10	2	2	N	45522	O-acetylhomoserine sulfhydrylase (EC 2.5.1.49) / O-succinylhomoserine sulfhydrylase (EC 2.5.1.48) [Devosia mutans | 6666666.163324]
89	45	fig|6666666.163324.CDS.4122	48.15	5	1	1	N	50953	Adenosylhomocysteinase (EC 3.3.1.1) [Devosia mutans | 6666666.163324]
132	442	fig|6666666.163324.CDS.3785	47.29	2	1	1	N	76586	Polyribonucleotide nucleotidyltransferase (EC 2.7.7.8) [Devosia mutans | 6666666.163324]
92	398	fig|6666666.163324.CDS.224	46.39	5	2	2	N	54930	Glycine dehydrogenase [decarboxylating] (glycine cleavage system P2 protein) (EC 1.4.4.2) [Devosia mutans | 6666666.163324]
97	3820	fig|6666666.163324.CDS.812	45.6	6	2	2	N	57959	(R)-citramalate synthase (EC 2.3.1.182) [Devosia mutans | 6666666.163324]
59	204	fig|6666666.163324.CDS.481	45.12	11	1	1	N	39452	Chorismate synthase (EC 4.2.3.5) [Devosia mutans | 6666666.163324]
67	3809	fig|6666666.163324.CDS.1722	43.64	7	2	2	N	43195	Cystathionine beta-lyase (EC 4.4.1.8) [Devosia mutans | 6666666.163324]
140	3826	fig|6666666.163324.CDS.4353	43.19	10	1	1	N	23362	Alkyl hydroperoxide reductase subunit C-like protein [Devosia mutans | 6666666.163324]
85	3812	fig|6666666.163324.CDS.920	41.97	6	2	2	N	51223	Succinate-semialdehyde dehydrogenase [NAD(P)+] (EC 1.2.1.16) [Devosia mutans | 6666666.163324]
120	8	fig|6666666.163324.CDS.1989	40.02	2	1	1	N	77289	Translation elongation factor G [Devosia mutans | 6666666.163324]
102	3827	fig|6666666.163324.CDS.3299	33.68	4	1	1	N	22590	ABC transporter involved in cytochrome c biogenesis, CcmB subunit [Devosia mutans | 6666666.163324]
141	3828	fig|6666666.163324.CDS.837	33.11	5	1	1	N	33005	Phosphoribulokinase (EC 2.7.1.19) [Devosia mutans | 6666666.163324]
131	1501	fig|6666666.163324.CDS.3949	32.06	4	1	1	N	36497	Deoxyribose-phosphate aldolase (EC 4.1.2.4) [Devosia mutans | 6666666.163324]
142	91	fig|6666666.163324.CDS.1149	31.33	22	1	1	N	8543	Acyl carrier protein [Devosia mutans | 6666666.163324]
133	2142	fig|6666666.163324.CDS.1957	31.1	4	1	1	N	52895	hypothetical protein [Devosia mutans | 6666666.163324]
101	39	fig|6666666.163324.CDS.4402	30.19	3	1	1	N	64182	Adenine deaminase (EC 3.5.4.2) [Devosia mutans | 6666666.163324]
144	3830	fig|6666666.163324.CDS.1719	29.67	2	1	1	N	41890	Glutamate Aspartate transport system permease protein GltK (TC 3.A.1.3.4) [Devosia mutans | 6666666.163324]
143	3829	fig|6666666.163324.CDS.1783	29.49	14	1	1	N	17109	Biotin carboxyl carrier protein of acetyl-CoA carboxylase [Devosia mutans | 6666666.163324]
96	47	fig|6666666.163324.CDS.4000	28.39	4	1	1	N	43731	Tryptophan synthase beta chain (EC 4.2.1.20) [Devosia mutans | 6666666.163324]
145	302	fig|6666666.163324.CDS.3412	27.93	4	1	1	N	69880	5-keto-2-deoxygluconokinase (EC 2.7.1.92) / uncharacterized domain [Devosia mutans | 6666666.163324]
146	246	fig|6666666.163324.CDS.3056	24.82	4	1	1	N	35341	L-aspartate oxidase (EC 1.4.3.16) [Devosia mutans | 6666666.163324]
147	3837	fig|6666666.163324.CDS.4323	24.59	4	1	1	N	57147	N-acyl-L-amino acid amidohydrolase (EC 3.5.1.14) [Devosia mutans | 6666666.163324]
148	3847	fig|6666666.163324.CDS.3049	22.37	8	1	1	N	17686	Protein export cytoplasm chaperone protein (SecB, maintains protein to be exported in unfolded state) [Devosia mutans | 6666666.163324]
135	3839	fig|6666666.163324.CDS.979	22.36	5	1	1	Y	22958	hypothetical protein [Devosia mutans | 6666666.163324]
150	18	fig|6666666.163324.CDS.1876	21.16	2	1	1	N	66727	Aspartyl-tRNA synthetase (EC 6.1.1.12) @ Aspartyl-tRNA(Asn) synthetase (EC 6.1.1.23) [Devosia mutans | 6666666.163324]
151	3856	fig|6666666.163324.CDS.4067	20.48	10	1	1	Y	14193	hypothetical protein [Devosia mutans | 6666666.163324]
158	1637	fig|6666666.163324.CDS.2710	20.36	2	1	1	N	28383	hypothetical protein [Devosia mutans | 6666666.163324]
158	3916	fig|6666666.163324.CDS.3531	20.36	1	1	1	N	43239	hypothetical protein [Devosia mutans | 6666666.163324]
158	1994	fig|6666666.163324.CDS.521	20.36	1	1	1	N	61200	Choline dehydrogenase (EC 1.1.99.1) [Devosia mutans | 6666666.163324]
158	3950	fig|6666666.163324.CDS.295	20.36	1	1	1	N	78175	Protease II (EC 3.4.21.83) [Devosia mutans | 6666666.163324]
134	3836	fig|6666666.163324.CDS.3957	20.13	4	1	1	N	45421	FIG00720292: hypothetical protein [Devosia mutans | 6666666.163324]
Statistics of filtered result.		Search parameters.	Instrument parameters.
Peptide-Spectrum Matches	1417	Search Engine Name: PEAKS	Ion Source: ESI(nano-spray)
Peptide sequences	779	Parent Mass Error Tolerance: 10.0 ppm	Fragmentation Mode: CID, CAD(y and b ions)
Protein groups	98	Fragment Mass Error Tolerance: 0.05 Da	MS Scan Mode: Quadrupole
Proteins	101	Precursor Mass Search Type: monoisotopic	MS/MS Scan Mode: Time of Flight (TOF)
Proteins (#Unique Peptides)	58 (>2); 12 (=2); 31 (=1);	Enzyme: None
FDR (Peptide-Spectrum Matches)	0.01	Max Missed Cleavages: 100
FDR (Peptide Sequences)	0.015	Non-specific Cleavage: both
FDR (Protein)	0.02	Variable Modifications:
De Novo Only Spectra	271	Oxidation (M): 15.99
		Deamidation (NQ): 0.98
		Max Variable PTM Per Peptide: 3
		Taxon: All
		Searched Entry: 4668
		FDR Estimation: Enabled
		Merge Options: no merge
		Precursor Options: corrected
		Charge Options: no correction
		Filter Options: no filter
		Process: true
