# Supplementary material for: The Identification of DepB: An Enzyme Responsible for the Final Detoxification Step in the Deoxynivalenol Epimerization Pathway in Devosia mutans 17-2-E-8
Source: Front Microbiol. 2018 Jul 17;9:1573. doi: 10.3389/fmicb.2018.01573 (PMC6056672; doi:10.3389/fmicb.2018.01573)
Supplement: TABLE S2 — Candidate genes for having DepB activity. [file Table_2.XLSX]

## Sheet: Sheet1
Constructs
		Raw Sequence	SignalP	PsortB	Sequence to Order
fig|6666666.163324.CDS.2425	>fig|6666666.163324.CDS.2425 Aldehyde dehydrogenase B (EC 1.2.1.22) [Devosia mutans | 6666666.163324]	MGEIFKNLIDGEWTGGGESKNINPSNTSDVIGLYAQGTVEDTKQAIAAAKAAFPKWSRSGLLERHSILSKTAHEILARKEELGRLLSREEGKTLPEGIGEVTRAAQIFEFFAGEALRLNGEIIPSVRPGVGVEITREAVGVVGIITPWNFPIAIPTWKIAPALCHGNTVVIKPADLVPGSTWAIVDILQRAGLPRGVLNLVMGRGSVVGQTLLDSPDVDAITFTGSVGTGKRVAEASVKLMRKFQLEMGGKNPTIVLDDADLNVAVESVAQSAFFSTGQRCTAASRVIVTEGIHDKFVAALTERVRNLKVDDALKSGTEIGPVVDASQLKQDTDYIEIGKGEGAKLVVGGELVKRETEGFYLQPALFTEAHNQMRIAREEIFGPVAAVIRVKDYEEALA…	N	Cyto	MGEIFKNLIDGEWTGGGESKNINPSNTSDVIGLYAQGTVEDTKQAIAAAKAAFPKWSRSGLLERHSILSKTAHEILARKEELGRLLSREEGKTLPEGIGEVTRAAQIFEFFAGEALRLNGEIIPSVRPGVGVEITREAVGVVGIITPWNFPIAIPTWKIAPALCHGNTVVIKPADLVPGSTWAIVDILQRAGLPRGVLNLVMGRGSVVGQTLLDSPDVDAITFTGSVGTGKRVAEASVKLMRKFQLEMGGKNPTIVLDDADLNVAVESVAQSAFFSTGQRCTAASRVIVTEGIHDKFVAALTERVRNLKVDDALKSGTEIGPVVDASQLKQDTDYIEIGKGEGAKLVVGGELVKRETEGFYLQPALFTEAHNQMRIAREEIFGPVAAVIRVKDYEEALA…
fig|6666666.163324.CDS.3556	>fig|6666666.163324.CDS.3556 NAD-specific glutamate dehydrogenase (EC 1.4.1.2), large form [Devosia mutans | 6666666.163324]	MPVANTSGPKGPARKHKTGSVAPDLKTFLSAAQRATDPNDLLALSPADLETALRGTHALIVEAEGSDPLIRIGAPLRIGTTLAVPVAVLSSDKPFIVDSVLGAIRARGGQVRLVSHPILGAGEDALSVLTVLIEPMAEGELAVLAGEIEASMRDVAAVVADWPAMTARLDAAAASLANARPSPEREEAQAFIAWLEANNFTFLGTRNYRLADGVLEPEPESGLGVLRDPAYRFLRAGAEFVEMTPQHKAFLKSAAPLMVTKANVRARVHRRSHMDYVGIKLFDDKGKVTGELRVLGLFTSHALNQPHAEVPLVRAKIAEVVRRAGLDANGHAGKTLLHALAAYPRDELFQVGMDELTEFATDIAALGDRPRVRVLPRVDPFDNFVSILLYMPRERYDAD…	N	Cyto	MPVANTSGPKGPARKHKTGSVAPDLKTFLSAAQRATDPNDLLALSPADLETALRGTHALIVEAEGSDPLIRIGAPLRIGTTLAVPVAVLSSDKPFIVDSVLGAIRARGGQVRLVSHPILGAGEDALSVLTVLIEPMAEGELAVLAGEIEASMRDVAAVVADWPAMTARLDAAAASLANARPSPEREEAQAFIAWLEANNFTFLGTRNYRLADGVLEPEPESGLGVLRDPAYRFLRAGAEFVEMTPQHKAFLKSAAPLMVTKANVRARVHRRSHMDYVGIKLFDDKGKVTGELRVLGLFTSHALNQPHAEVPLVRAKIAEVVRRAGLDANGHAGKTLLHALAAYPRDELFQVGMDELTEFATDIAALGDRPRVRVLPRVDPFDNFVSILLYMPRERYDAD…
fig|6666666.163324.CDS.3948	>fig|6666666.163324.CDS.3948 Aldehyde dehydrogenase (EC 1.2.1.3) [Devosia mutans | 6666666.163324]	MNKIAQIFETLEYGPAPESAQPALDWLKAHDGIFGHFINGAWTKPGKTFSSDNPANGQSLAQVSEGTAEDVDKAVKAARAAFKSWSALSGYERAKYLYAIARLVQKHSRLFAVLESLDNGKPIRESRDIDIPLVARHFYHHAGWAQHRDREFPGQVPYGVCGQIIPWNFPLLMLAWKIAPALAAGNTVVLKPAEFTSLTALLFAEICEKAGLPKGVVNIVTGFGDTGQAIVAHPDIDKIAFTGSTEVGKAIRAATAGTGKGLSLELGGKSPYIVFEDADIDSAIEGLVDAIWFNQGQVCCAGSRLLIQESIEDRFIAKLKKRMASLRVGDPLDKAIDIGALVAPVQVERVRDLVKKGAAEGAQVYEPDFDIPGGGCFLKPTLITNVSPSHTVVTEEIFG…	N	Cyto	MNKIAQIFETLEYGPAPESAQPALDWLKAHDGIFGHFINGAWTKPGKTFSSDNPANGQSLAQVSEGTAEDVDKAVKAARAAFKSWSALSGYERAKYLYAIARLVQKHSRLFAVLESLDNGKPIRESRDIDIPLVARHFYHHAGWAQHRDREFPGQVPYGVCGQIIPWNFPLLMLAWKIAPALAAGNTVVLKPAEFTSLTALLFAEICEKAGLPKGVVNIVTGFGDTGQAIVAHPDIDKIAFTGSTEVGKAIRAATAGTGKGLSLELGGKSPYIVFEDADIDSAIEGLVDAIWFNQGQVCCAGSRLLIQESIEDRFIAKLKKRMASLRVGDPLDKAIDIGALVAPVQVERVRDLVKKGAAEGAQVYEPDFDIPGGGCFLKPTLITNVSPSHTVVTEEIFG…
fig|6666666.163324.CDS.4181	>fig|6666666.163324.CDS.4181 Oxidoreductase [Devosia mutans | 6666666.163324]	MEYRLLGRSGLKVSTLTMGTMTFGGNPKVGNTSLKDAQRQIDMCLEAGINMLDTANVYTRGVSESIIGEALTDGRRQRTLLATKVRFPMDDTDPNERGLSRYHIVNQCEASLKRLKTDVIDLYQVHEWDGQTPLEETMEALDMLVRHGKVRYIGCSNYSGWHIMKALGVSEKDARQRFVSQQIHYTLFSREAENELVPISLDQGLGILIWSPLAGGLLSGKYRRGQTAPEGARHAGGFKEPPVHDWERLYDIVEVLVSIAEVRGVSGAQIALAWLLGRPGVTSVIIGGRTEDQFRDNLAAAELKLTEHERKRLDDVSLLPLQYPYWHQSFTASDRLGPADLALHAPHLEK	N	Cyto	MEYRLLGRSGLKVSTLTMGTMTFGGNPKVGNTSLKDAQRQIDMCLEAGINMLDTANVYTRGVSESIIGEALTDGRRQRTLLATKVRFPMDDTDPNERGLSRYHIVNQCEASLKRLKTDVIDLYQVHEWDGQTPLEETMEALDMLVRHGKVRYIGCSNYSGWHIMKALGVSEKDARQRFVSQQIHYTLFSREAENELVPISLDQGLGILIWSPLAGGLLSGKYRRGQTAPEGARHAGGFKEPPVHDWERLYDIVEVLVSIAEVRGVSGAQIALAWLLGRPGVTSVIIGGRTEDQFRDNLAAAELKLTEHERKRLDDVSLLPLQYPYWHQSFTASDRLGPADLALHAPHLEK
fig|6666666.163324.CDS.25	>fig|6666666.163324.CDS.25 putative oxidoreductase [Devosia mutans | 6666666.163324]	MEYRKLGNSGTVVTSYCLGTMTFGQETDEATSHLIMDDYIKAGGNFIDTANVYSAGVSEEIVGRWLKARPSEARQVVVATKGRFPMGAGPNDLGLSRTNLNRALNDSLRRLGVEQIDLYQMHAWDAVTPIEETLRFLDDAVSAGKIAYYGFSNYLGWQVTKAVHVARANHWTAPVTLQPQYNLLVRDIEHEIVPACQDAAMGLLPWSPLGGGWLAGKYQRDVMPSGATRLGENPNRGMESYGPRNAQERTWQIIDMVAEIAKERGVSAAQVALAWVVARPAVTAVILGARTREQLADNLGAVAVTLSTEEMERLNRVSAPAMADYPYGERGVSQRHRKMDGGR	N	Cyto	MEYRKLGNSGTVVTSYCLGTMTFGQETDEATSHLIMDDYIKAGGNFIDTANVYSAGVSEEIVGRWLKARPSEARQVVVATKGRFPMGAGPNDLGLSRTNLNRALNDSLRRLGVEQIDLYQMHAWDAVTPIEETLRFLDDAVSAGKIAYYGFSNYLGWQVTKAVHVARANHWTAPVTLQPQYNLLVRDIEHEIVPACQDAAMGLLPWSPLGGGWLAGKYQRDVMPSGATRLGENPNRGMESYGPRNAQERTWQIIDMVAEIAKERGVSAAQVALAWVVARPAVTAVILGARTREQLADNLGAVAVTLSTEEMERLNRVSAPAMADYPYGERGVSQRHRKMDGGR
fig|6666666.163324.CDS.410	>fig|6666666.163324.CDS.410 Aldehyde dehydrogenase (EC 1.2.1.3) [Devosia mutans | 6666666.163324]	MTTDLNLWFDPTRCFIGGEWIKPNGQQTLPIENPSTGETIGAIARGEVYDVDRAVTAAHAALNGEWGRMSALERGRILTRIGQKVLERVDDLARLEALDVGKPLKQARADAIALARYMEFYGGAADKIHGETIPYLDGYTVYTLREPHGVTAHIVPWNYPMQIIGRSVGGALAMGNAAVLKPAEEACLTAIAFAAIAEEAGLPKGALNVVPGLGEEAGAALSSHPGVNHISFTGSVGVGILIQEAAAKNVVPVTLELGGKSPQLVFEDADLDRALPFLVNAGIQNAGQTCSASSRILVQRSIHDEVLARMSERYAALKVGPAASDLDVGPLVSARQKEIVSGFLSNLGGGRIAAQGRIVDGVPAGGHYLAPTLVAGIDPSNRLAQDEIFGPVQVVIPFD…	N	Cyto	MTTDLNLWFDPTRCFIGGEWIKPNGQQTLPIENPSTGETIGAIARGEVYDVDRAVTAAHAALNGEWGRMSALERGRILTRIGQKVLERVDDLARLEALDVGKPLKQARADAIALARYMEFYGGAADKIHGETIPYLDGYTVYTLREPHGVTAHIVPWNYPMQIIGRSVGGALAMGNAAVLKPAEEACLTAIAFAAIAEEAGLPKGALNVVPGLGEEAGAALSSHPGVNHISFTGSVGVGILIQEAAAKNVVPVTLELGGKSPQLVFEDADLDRALPFLVNAGIQNAGQTCSASSRILVQRSIHDEVLARMSERYAALKVGPAASDLDVGPLVSARQKEIVSGFLSNLGGGRIAAQGRIVDGVPAGGHYLAPTLVAGIDPSNRLAQDEIFGPVQVVIPFD…
